# Supplementary material for: A lactylation-ferroptosis cross-talk gene signature predicts hepatocellular carcinoma prognosis and reveals STMN1/PRDX1 as therapeutic targets
Source: Front Immunol. 2025 Dec 1;16:1677089. doi: 10.3389/fimmu.2025.1677089 (PMC12702848; doi:10.3389/fimmu.2025.1677089)
Supplement: Supplementary file 5 [file DataSheet4.zip]

Archive with 8 entries (7 files):
- Supplementary_Western Blot_Knockdown of the STMN1 in SNU-449/
- Supplementary_Western Blot_Knockdown of the STMN1 in SNU-449/ACTIN.sgd
- Supplementary_Western Blot_Knockdown of the STMN1 in SNU-449/ACTIN.tif
- Supplementary_Western Blot_Knockdown of the STMN1 in SNU-449/Molecular Weight Marker Reference (Zhuoyi Biotechnology, China).jpg
- Supplementary_Western Blot_Knockdown of the STMN1 in SNU-449/STMN1.sgd
- Supplementary_Western Blot_Knockdown of the STMN1 in SNU-449/STMN1.tif
- Supplementary_Western Blot_Knockdown of the STMN1 in SNU-449/whole membrane after cut.jpg
- Supplementary_Western Blot_Knockdown of the STMN1 in SNU-449/whole membrane.jpg
