# Supplementary material for: A lactylation-ferroptosis cross-talk gene signature predicts hepatocellular carcinoma prognosis and reveals STMN1/PRDX1 as therapeutic targets
Source: Front Immunol. 2025 Dec 1;16:1677089. doi: 10.3389/fimmu.2025.1677089 (PMC12702848; doi:10.3389/fimmu.2025.1677089)
Supplement: Supplementary file 7 [file DataSheet6.zip]

Archive with 10 entries (9 files):
- Supplementary_Western Blot_The decrease in the expression of proteins LDHA and GPX4 in SNU-449/
- Supplementary_Western Blot_The decrease in the expression of proteins LDHA and GPX4 in SNU-449/GPX4.sgd
- Supplementary_Western Blot_The decrease in the expression of proteins LDHA and GPX4 in SNU-449/GPX4.tif
- Supplementary_Western Blot_The decrease in the expression of proteins LDHA and GPX4 in SNU-449/LDHA.sgd
- Supplementary_Western Blot_The decrease in the expression of proteins LDHA and GPX4 in SNU-449/LDHA.tif
- Supplementary_Western Blot_The decrease in the expression of proteins LDHA and GPX4 in SNU-449/Molecular Weight Marker Reference (Yaenzyme, China).jpg
- Supplementary_Western Blot_The decrease in the expression of proteins LDHA and GPX4 in SNU-449/TUBA.sgd
- Supplementary_Western Blot_The decrease in the expression of proteins LDHA and GPX4 in SNU-449/TUBA.tif
- Supplementary_Western Blot_The decrease in the expression of proteins LDHA and GPX4 in SNU-449/whole membrane after cut.jpg
- Supplementary_Western Blot_The decrease in the expression of proteins LDHA and GPX4 in SNU-449/whole membrane.jpg
